# Supplementary material for: Efficacy of the CDK4/6 Dual Inhibitor Abemaciclib in EGFR-Mutated NSCLC Cell Lines with Different Resistance Mechanisms to Osimertinib
Source: Cancers (Basel). 2020 Dec 22;13(1):6. doi: 10.3390/cancers13010006 (PMC7792603; doi:10.3390/cancers13010006)
Supplement: Supplementary file 1 [file cancers-13-00006-s001.zip]

Archive with 3 entries (2 files):
- cancers-1031766-supplementary-final/
- cancers-1031766-supplementary-final/cancers-1031766-suppl.pdf
- cancers-1031766-supplementary-final/cancers-1031766-WB.pdf
